# Supplementary material for: An Effective and Promising Strategy for Plant Protection: Synthesis of L-Carvone-Based Thiazolinone–Hydrazone/Nanochitosan Complexes with Antifungal Activity and Sustained Releasing Performance
Source: Int J Mol Sci. 2024 Apr 23;25(9):4595. doi: 10.3390/ijms25094595 (PMC11083649; doi:10.3390/ijms25094595)
Supplement: Supplementary file 1 [file ijms-25-04595-s001.zip]

Archive with 1 entries (1 files):
- ijms-2955616-supplementary.pdf
